# Supplementary material for: Mobilome of Brevibacterium aurantiacum Sheds Light on Its Genetic Diversity and Its Adaptation to Smear-Ripened Cheeses
Source: Front Microbiol. 2019 Jun 10;10:1270. doi: 10.3389/fmicb.2019.01270 (PMC6579920; doi:10.3389/fmicb.2019.01270)
Supplement: Supplementary file 3 [file Table_3.xlsx]

## Sheet: Feuil1
Supplementary Table S3 Gene annotation and genomic position of horizontal gene transfer (HGT) regions identified with NCBI BLAST alignment in B. aurantiacum and B. linens genomes
Host: B. aurantiacum SMQ-1335, SMQ-1420	BLAST hit: Glutamicibacter arilaitensis RE117						Host: B. aurantiacum SMQ-1420	BLAST hit: Propionibacterium acidipropionici ATCC 4875
Name	Length	Direction	Min (original sequence)	Max (original sequence)			Name	Length	Direction	Min (original sequence)	Max (original sequence)
Transcriptional regulator CDS	>63	Forward	2990313	2990375			Hypothetical protein CDS	426	Reverse	1764252	1764677
ISL3 family transposase ISAar39 CDS	1311	Forward	2990433	2991743			Recombinase family protein CDS	1557	Forward	1764796	1766352
ABC transporter ATP-binding protein CDS	777	Reverse	2991767	2992543			Antirestriction protein ArdA CDS	555	Forward	1766490	1767044
Iron ABC transporter permease CDS	1065	Reverse	2992540	2993604			Hypothetical protein CDS	207	Forward	1767055	1767261
ABC transporter substrate-binding protein CDS	1032	Reverse	2993594	2994625			Hypothetical protein CDS	945	Reverse	1767313	1768257
AraC family transcriptional regulator CDS	843	Reverse	2994640	2995482			Hypothetical protein CDS	1239	Reverse	1767842	1769080
IS3 family transposase CDS	1166	Forward	2995671	2996836			Hypothetical protein CDS	324	Reverse	1769077	1769400
Transposase CDS	234	Reverse	2996882	2997115			Hypothetical protein CDS	324	Reverse	1769745	1770068
							Hypothetical protein CDS	>12	Reverse	1770071	1770082
Host: B. aurantiacum SMQ-1420, SMQ-1419, JB5, SMQ-1418	BLAST hit: Glutamicibacter arilaitensis RE117						Host: B. aurantiacum SMQ-1335	BLAST hit: Propionibacterium acidipropionici ATCC 4875
Name	Length	Direction	Min (original sequence)	Max (original sequence)			Name	Length	Direction	Min (original sequence)	Max (original sequence)
ABC transporter ATP-binding protein CDS	>1564	Reverse	162898	164461			Recombinase CDS	616	Forward	2227578	2228193
ABC transporter ATP-binding protein CDS	1608	Reverse	164458	166065			Transposase CDS	1347	Forward	2228252	2229598
fecE CDS	885	Reverse	166065	166949			ATP-binding protein CDS	819	Forward	2229595	2230413
Iron ABC transporter permease CDS	1080	Reverse	166946	168025
Iron ABC transporter permease CDS	966	Reverse	168022	168987			Host: B. aurantiacum SMQ-1417	BLAST hit: Corynebacterium variabile DSM44702
ABC transporter substrate-binding protein CDS	1065	Reverse	169161	170225			Name	Length	Direction	Min (original sequence)	Max (original sequence)
ABC transporter substrate-binding protein CDS	1089	Reverse	170275	171363			Oleate hydratase CDS	1758	Reverse	1821686	1823443
MFS transporter CDS	1188	Reverse	171360	172547			TetR/AcrR family transcriptional regulator CDS	723	Forward	1823531	1824253
Siderophore-interacting protein CDS	822	Reverse	172635	173456			Recombinase CDS	>4	Reverse	1824415	1824418
AraC family transcriptional regulator CDS	1512	Forward	173699	175210
Host: B. aurantiacum SMQ-1420	BLAST hit: Corynebacterium casei LMG S-19265						Host: B. aurantiacum SMQ-1335	BLAST hit: Brevibacterium linens ATCC 19391 plasmid pBLA8 (1)
Name	Length	Direction	Min (original sequence)	Max (original sequence)			Name	Length	Direction	Min (original sequence)	Max (original sequence)
Redox-regulated ATPase YchF CDS	>531	Forward	1745627	1746157			Hypothetical protein CDS	246	Forward	586350	586595
Site-specific DNA-methyltransferase CDS	1158	Forward	1746197	1747354			Hypothetical protein CDS	609	Reverse	587209	587817
D-lactate dehydrogenase CDS	1716	Forward	1747748	1749463			Hypothetical protein CDS	207	Reverse	588148	588354
ISL3 family transposase CDS	1171	Reverse	1749854	1751024
							Host: B. aurantiacum SMQ-1335, SMQ-1417	BLAST hit: Brevibacterium linens ATCC 19391 plasmid pBLA8 (2)
Host: B. aurantiacum SMQ-1419, SMQ-1418, SMQ-1421	BLAST hit: Corynebacterium casei LMG S-19265						Name	Length	Direction	Min (original sequence)	Max (original sequence)
Name	Length	Direction	Min (original sequence)	Max (original sequence)			DNA-binding protein CDS	>1	Forward	3076421	3076421
Hypothetical protein CDS	279	Forward	1164829	1165107			Hypothetical protein CDS	903	Forward	3076439	3077341
ltrA CDS	>1356	Forward	1165860	1167215			XRE family transcriptional regulator CDS	261	Forward	3077328	3077588
							Hypothetical protein CDS	333	Forward	3077585	3077917
Host: B. aurantiacum SMQ-1417	BLAST hit: Corynebacterium casei LMG S-19265						Hypothetical protein CDS	276	Forward	3078199	3078474
Name	Length	Direction	Min (original sequence)	Max (original sequence)			Hypothetical protein CDS	363	Forward	3078471	3078833
Integrase CDS	1293	Forward	3165768	3167060			Hypothetical protein CDS	207	Forward	3079542	3079748
DUF1837 domain-containing protein CDS	675	Forward	3167431	3168105			Hypothetical protein CDS	246	Reverse	3080994	3081239
DEAD/DEAH box helicase CDS	3501	Forward	3168098	3171598			Hypothetical protein CDS	501	Reverse	3081516	3082016
AAA family ATPase CDS	2568	Reverse	3171888	3174455			Hypothetical protein CDS	>197	Reverse	3081992	3082188
Hypothetical protein CDS	1941	Reverse	3174452	3176392
Hypothetical protein CDS	615	Reverse	3177418	3178032
Hypothetical protein CDS	306	Forward	3178402	3178707			Host: B. aurantiacum SMQ-1417, SMQ-1418, SMQ-1419	BLAST hit: Brevibacterium linens ATCC 19391 plasmid pBLA8
ABC transporter ATP-binding protein CDS	1929	Forward	3179082	3181010			Name	Length	Direction	Min (original sequence)	Max (original sequence)
Hypothetical protein CDS	2532	Forward	3181108	3183639			Hypothetical protein CDS	609	Reverse	2056169	2056777
ABC transporter ATP-binding protein CDS	735	Forward	3183899	3184633			Hypothetical protein CDS	207	Reverse	2057108	2057314
ABC transporter permease CDS	1386	Forward	3184635	3186020			Hypothetical protein CDS	363	Reverse	2058023	2058385
Hypothetical protein CDS	1857	Forward	3186030	3187886			Hypothetical protein CDS	525	Reverse	2058382	2058906
NAD(P)-dependent oxidoreductase CDS	1137	Forward	3187768	3188904			Hypothetical protein CDS	333	Reverse	2058939	2059271
Hypothetical protein CDS	720	Forward	3188871	3189590			XRE family transcriptional regulator CDS	261	Reverse	2059268	2059528
Hypothetical protein CDS	915	Reverse	3189578	3190492			Hypothetical protein CDS	>71	Forward	2059521	2059591
Hypothetical protein CDS	2604	Forward	3190655	3193258
SapB/AmfS family lantipeptide CDS	135	Forward	3193265	3193399
DNA polymerase III subunit alpha CDS	3453	Reverse	3193617	3197069			Host: B. aurantiacum SMQ-1420	BLAST hit: Brevibacterium linens ATCC 19391 plasmid pBLA8
Hypothetical protein CDS	297	Reverse	3196993	3197289			Name	Length	Direction	Min (original sequence)	Max (original sequence)
Conjugal transfer protein CDS	3573	Reverse	3197411	3200983			Hypothetical protein CDS	741	Forward	346512	347252
Hypothetical protein CDS	636	Reverse	3201184	3201819			XRE family transcriptional regulator CDS	261	Forward	347239	347499
IS3 family transposase CDS	210	Reverse	3202039	3202248			Hypothetical protein CDS	333	Forward	347496	347828
Hypothetical protein CDS	291	Reverse	3202301	3202591			Hypothetical protein CDS	276	Forward	348110	348385
Integrase CDS	1974	Reverse	3202588	3204561			Hypothetical protein CDS	363	Forward	348382	348744
Integrase CDS	1089	Reverse	3204524	3205612			Hypothetical protein CDS	207	Forward	349453	349659
Hypothetical protein CDS	681	Reverse	3205656	3206336			Hypothetical protein CDS	609	Forward	349990	350598
IS110 family transposase CDS	1047	Forward	3206660	3207706			Hypothetical protein CDS	>225	Reverse	351212	351436
IS3 family transposase CDS	285	Reverse	3207734	3208018
FAD-binding oxidoreductase CDS	1701	Forward	3208539	3210239
Acyltransferase CDS	1233	Forward	3210254	3211486			Host: B. aurantiacum SMQ-1419	BLAST hit: Brevibacterium sp. plasmid pAP13
NAD(P)-dependent oxidoreductase CDS	783	Forward	3211502	3212284			Name	Length	Direction	Min (original sequence)	Max (original sequence)
Esterase CDS	846	Forward	3212281	3213126			Hypothetical protein CDS	519	Forward	228565	229083
Hypothetical protein CDS	531	Forward	3213123	3213653			Sodium-independent anion transporter CDS	1524	Reverse	229096	230619
MsnO8 family LLM class oxidoreductase CDS	930	Forward	3213671	3214600			MFS transporter CDS	1215	Reverse	230897	232111
XRE family transcriptional regulator CDS	885	Reverse	3214728	3215612			RNase J family beta-CASP ribonuclease CDS	1587	Forward	232695	234281
MFS transporter CDS	1419	Forward	3215714	3217132			Peptide chain release factor 3 CDS	1617	Forward	234328	235944
XRE family transcriptional regulator CDS	867	Reverse	3217607	3218473			Hypothetical protein CDS	315	Reverse	235925	236239
Hypothetical protein CDS	708	Reverse	3218642	3219349			DUF2795 domain-containing protein CDS	213	Reverse	236289	236501
GMC family oxidoreductase CDS	1599	Reverse	3219376	3220974			MerR family transcriptional regulator CDS	351	Forward	236813	237163
XRE family transcriptional regulator CDS	876	Reverse	3221032	3221907			Hypothetical protein CDS	2172	Forward	237270	239441
MFS transporter CDS	1212	Forward	3222140	3223351			DUF4440 domain-containing protein CDS	495	Forward	239491	239985
Hypothetical protein CDS	1206	Forward	3223376	3224581
UDP-N-acetylglucosamine 2-epimerase (non-hydrolyzing) CDS	1176	Forward	3224630	3225805
AraC family transcriptional regulator CDS	927	Forward	3225984	3226910			Host: B. aurantiacum SMQ-1417, SMQ-1335	BLAST hit: Microbacterium sp. No. 7
DNA primase CDS	933	Forward	3227268	3228200			Name	Length	Direction	Min (original sequence)	Max (original sequence)
Excisionase CDS	822	Forward	3228233	3229054			Hypothetical protein CDS	>883	Reverse	3123844	3124726
Hypothetical protein CDS	507	Forward	3229051	3229557			Chromate transporter CDS	1214	Forward	3124944	3126157
Hypothetical protein CDS	861	Forward	3229646	3230506			Heavy metal translocating P-type ATPase CDS	1959	Forward	3126230	3128188
Chromosome partitioning protein ParB CDS	1020	Forward	3230506	3231525			VIT family protein CDS	729	Forward	3128194	3128922
Hypothetical protein CDS	735	Forward	3231570	3232304
M23 family peptidase CDS	1653	Forward	3232321	3233973
IS1380 family transposase CDS	1327	Forward	3234115	3235441			Host: B. aurantiacum SMQ-1335	BLAST hit: Micrococcus luteus NCTC 2665
Cysteine hydrolase CDS	618	Reverse	3235771	3236388			Name	Length	Direction	Min (original sequence)	Max (original sequence)
Thioesterase family protein CDS	807	Reverse	3236444	3237250			Cyclic nucleotide-binding protein CDS	>1340	Reverse	2204340	2205679
Transcriptional regulator CDS	486	Reverse	3237322	3237807			Hypothetical protein CDS	261	Reverse	2205676	2205936
Hypothetical protein CDS	459	Reverse	3237788	3238246			Thioredoxin CDS	453	Reverse	2205933	2206385
Hypothetical protein CDS	267	Forward	3238538	3238804			ATP-dependent chaperone ClpB CDS	2628	Reverse	2206382	2209009
Hypothetical protein CDS	270	Forward	3238937	3239206			HspR protein CDS	312	Reverse	2209000	2209311
Conjugal transfer protein TrbL CDS	1491	Forward	3239208	3240698			Molecular chaperone DnaJ CDS	888	Reverse	2209308	2210195
PrgI family protein CDS	1467	Forward	3240705	3242171			Nucleotide exchange factor GrpE CDS	540	Reverse	2210199	2210738
Hypothetical protein CDS	855	Forward	3242251	3243105			Molecular chaperone DnaK CDS	1866	Reverse	2210757	2212622
ATP-binding protein CDS	1485	Forward	3243102	3244586
Transcriptional regulator CDS	702	Reverse	3244696	3245397
Molybdopterin biosynthesis protein MoeB CDS	879	Forward	3245493	3246371			Host: B. aurantiacum SMQ-1417	BLAST hit: Corynebacterium doosanense CAU212
Methionyl-tRNA formyltransferase CDS	672	Forward	3246356	3247027			Name	Length	Direction	Min (original sequence)	Max (original sequence)
MFS transporter CDS	1374	Forward	3247070	3248443			MFS transporter CDS	>170	Forward	176411	176580
Hypothetical protein CDS	246	Reverse	3248658	3248903			3-oxoacyl-ACP reductase CDS	777	Reverse	176805	177581
DNA alkylation repair protein CDS	1095	Forward	3248903	3249997			NUDIX domain-containing protein CDS	426	Reverse	177931	178356
Class I SAM-dependent methyltransferase CDS	762	Forward	3250080	3250841			Class I SAM-dependent methyltransferase CDS	798	Reverse	178357	179154
Hypothetical protein CDS	534	Forward	3250999	3251532			Thymidylate synthase CDS	1008	Reverse	179109	180116
Hypothetical protein CDS	579	Forward	3251640	3252218			Nucleoside 2-deoxyribosyltransferase CDS	471	Reverse	180106	180576
Type VI secretion protein CDS	1752	Forward	3252248	3253999			ThiD CDS	810	Reverse	180649	181458
Hypothetical protein CDS	555	Forward	3254231	3254785			NUDIX domain-containing protein CDS	474	Reverse	181455	181928
Helicase CDS	4983	Forward	3254827	3259809			Hypothetical protein CDS	204	Forward	182285	182488
Single-stranded DNA-binding protein CDS	465	Forward	3259913	3260377
Hypothetical protein CDS	552	Forward	3260434	3260985
Hypothetical protein CDS	339	Reverse	3261051	3261389
Hypothetical protein CDS	213	Reverse	3261373	3261585
Sulfate permease CDS	315	Forward	3262017	3262331
Hypothetical protein CDS	351	Forward	3262420	3262770
DNA-binding protein CDS	207	Reverse	3262827	3263033
Site-specific integrase CDS	1317	Reverse	3263068	3264384
NrdF CDS	>897	Reverse	3264750	3265646
