# Supplementary material for: Mobilome of Brevibacterium aurantiacum Sheds Light on Its Genetic Diversity and Its Adaptation to Smear-Ripened Cheeses
Source: Front Microbiol. 2019 Jun 10;10:1270. doi: 10.3389/fmicb.2019.01270 (PMC6579920; doi:10.3389/fmicb.2019.01270)
Supplement: Supplementary file 4 [file Table_4.XLS]

## Sheet: sheet1
Supplementary Table S4 Iron acquisition and siderophore biosynthesis gene annotations and genome position
B. aurantiacum SMQ-1417
Name	Minimum	Maximum	Length	Direction
siderophore-interacting protein CDS	118883	120775	1893	forward
iron ABC transporter substrate-binding protein CDS	503361	504353	993	forward
iron ABC transporter permease CDS	504501	505454	954	forward
iron ABC transporter ATP-binding protein CDS	506671	507426	756	forward
iron-siderophore ABC transporter substrate-binding protein CDS	900913	902052	1140	reverse
iron-siderophore ABC transporter substrate-binding protein CDS	900913	902052	1140	reverse
iron-siderophore ABC transporter substrate-binding protein CDS	999803	1000831	1029	forward
iron-siderophore ABC transporter substrate-binding protein CDS	999803	1000831	1029	forward
iron ABC transporter permease CDS	1011300	1012340	1041	reverse
fecE CDS	1575495	1576373	879	reverse
iron-siderophore ABC transporter substrate-binding protein CDS	1877165	1878121	957	forward
Fe(3+)-siderophore ABC transporter permease CDS	1881586	1882653	1068	forward
iron ABC transporter permease CDS	1882650	1883756	1107	forward
fecE CDS	1883867	1884658	792	forward
iron-siderophore ABC transporter substrate-binding protein CDS	1982012	1983007	996	reverse
siderophore-interacting protein CDS	3085634	3086452	819	forward
siderophore synthetase CDS	3429547	3432072	2526	reverse
siderophore-interacting protein CDS	4342081	4343085	1005	forward
B. aurantiacum SMQ-1418
Name	Minimum	Maximum	Length	Direction
siderophore-interacting protein CDS	126217	128109	1893	forward
fecE CDS	173626	174510	885	reverse
iron ABC transporter permease CDS	174507	175586	1080	reverse
iron ABC transporter permease CDS	175583	176548	966	reverse
siderophore-interacting protein CDS	180196	181017	822	reverse
iron ABC transporter permease CDS	466597	467550	954	forward
iron ABC transporter ATP-binding protein CDS	468767	469522	756	forward
iron-siderophore ABC transporter substrate-binding protein CDS	874586	875725	1140	reverse
iron-siderophore ABC transporter substrate-binding protein CDS	975795	976823	1029	forward
iron ABC transporter permease CDS	987278	988318	1041	reverse
iron-siderophore ABC transporter substrate-binding protein CDS	988337	989365	1029	reverse
iron-siderophore ABC transporter substrate-binding protein CDS	1457539	1458555	1017	reverse
fecE CDS	1458646	1459470	825	reverse
Fe(3+)-siderophore ABC transporter permease CDS	1759907	1760890	984	forward
iron ABC transporter permease CDS	1760887	1761993	1107	forward
fecE CDS	1762014	1762865	852	forward
iron-siderophore ABC transporter substrate-binding protein CDS	1856269	1857264	996	reverse
siderophore-interacting protein CDS	2909088	2909906	819	forward
iron ABC transporter permease CDS	3055321	3056487	1167	reverse
iron ABC transporter permease CDS	3071677	3072705	1029	forward
siderophore synthetase CDS	3127466	3129991	2526	reverse
siderophore-interacting protein CDS	4078167	4079285	1119	forward
B. aurantiacum SMQ-1419
Name	Minimum	Maximum	Length	Direction
siderophore-interacting protein CDS	123969	125861	1893	forward
fecE CDS	165173	166057	885	reverse
iron ABC transporter permease CDS	166054	167133	1080	reverse
iron ABC transporter permease CDS	167130	168095	966	reverse
siderophore-interacting protein CDS	171743	172564	822	reverse
iron ABC transporter substrate-binding protein CDS	444093	445085	993	forward
iron ABC transporter permease CDS	445233	446186	954	forward
iron ABC transporter ATP-binding protein CDS	447403	448158	756	forward
iron-siderophore ABC transporter substrate-binding protein CDS	839242	840381	1140	reverse
iron-siderophore ABC transporter substrate-binding protein CDS	937977	939005	1029	forward
iron ABC transporter permease CDS	949460	950500	1041	reverse
iron-siderophore ABC transporter substrate-binding protein CDS	950519	951547	1029	reverse
Fe3+-hydroxamate ABC transporter CDS	1408361	1409377	1017	reverse
fecE CDS	1409468	1410292	825	reverse
iron-siderophore ABC transporter substrate-binding protein CDS	1702532	1703488	957	forward
Fe(3+)-siderophore ABC transporter permease CDS	1706962	1708029	1068	forward
iron ABC transporter permease CDS	1708026	1709132	1107	forward
fecE CDS	1709243	1710034	792	forward
iron-siderophore ABC transporter substrate-binding protein CDS	1801709	1802689	981	reverse
glycolate oxidase iron-sulfur subunit CDS	2664333	2665673	1341	reverse
siderophore-interacting protein CDS	2868935	2869753	819	forward
siderophore synthetase CDS	3134486	3137011	2526	reverse
siderophore-interacting protein CDS	3951054	3952058	1005	forward
B. aurantiacum SMQ-1420
Name	Minimum	Maximum	Length	Direction
fecE CDS	166065	166949	885	reverse
iron ABC transporter permease CDS	166946	168025	1080	reverse
iron ABC transporter permease CDS	168022	168987	966	reverse
siderophore-interacting protein CDS	172635	173456	822	reverse
iron ABC transporter substrate-binding protein CDS	503320	504312	993	forward
iron ABC transporter permease CDS	504460	505413	954	forward
iron ABC transporter ATP-binding protein CDS	506630	507385	756	forward
iron ABC transporter ATP-binding protein CDS	820832	822625	1794	reverse
iron-siderophore ABC transporter substrate-binding protein CDS	893228	894367	1140	reverse
iron-siderophore ABC transporter substrate-binding protein CDS	993222	994250	1029	forward
iron ABC transporter permease CDS	1008043	1009083	1041	reverse
iron-siderophore ABC transporter substrate-binding protein CDS	1009102	1010130	1029	reverse
iron ABC transporter permease CDS	1759784	1760848	1065	forward
Fe(3+)-siderophore ABC transporter permease CDS	1834613	1835680	1068	forward
iron ABC transporter permease CDS	1835677	1836783	1107	forward
fecE CDS	1836894	1837685	792	forward
iron-siderophore ABC transporter substrate-binding protein CDS	1936168	1937163	996	reverse
siderophore-interacting protein CDS	2610950	2612806	1857	reverse
NADPH-dependent ferric siderophore reductase CDS	3065781	3066599	819	forward
siderophore synthetase CDS	3339104	3341629	2526	reverse
siderophore-interacting protein CDS	4237694	4238698	1005	forward
B. aurantiacum SMQ-1421
Name	Minimum	Maximum	Length	Direction
iron ABC transporter substrate-binding protein CDS	396909	397901	993	forward
iron ABC transporter permease CDS	398049	399002	954	forward
iron ABC transporter ATP-binding protein CDS	400219	400974	756	forward
iron-siderophore ABC transporter substrate-binding protein CDS	800907	802046	1140	reverse
iron-siderophore ABC transporter substrate-binding protein CDS	899804	900832	1029	forward
iron ABC transporter permease CDS	911287	912327	1041	reverse
iron-siderophore ABC transporter substrate-binding protein CDS	912346	913374	1029	reverse
iron-siderophore ABC transporter substrate-binding protein CDS	1662934	1663890	957	forward
Fe(3+)-siderophore ABC transporter permease CDS	1667364	1668431	1068	forward
iron ABC transporter permease CDS	1668428	1669534	1107	forward
fecE CDS	1669627	1670418	792	forward
iron-siderophore ABC transporter substrate-binding protein CDS	1768490	1769485	996	reverse
siderophore-interacting protein CDS	2777496	2778314	819	forward
siderophore synthetase CDS	3037208	3039733	2526	reverse
siderophore-interacting protein CDS	3997824	3998828	1005	forward
B. aurantiacum SMQ-1335
Name	Minimum	Maximum	Length	Direction
siderophore-interacting protein CDS	122953	124845	1893	forward
iron ABC transporter substrate-binding protein CDS	464989	465981	993	forward
iron ABC transporter permease CDS	466129	467082	954	forward
iron ABC transporter ATP-binding protein CDS	468299	469054	756	forward
iron-siderophore ABC transporter substrate-binding protein CDS	965443	966471	1029	forward
iron ABC transporter permease CDS	976940	977941	1002	reverse
iron-siderophore ABC transporter substrate-binding protein CDS	977999	979027	1029	reverse
iron ABC transporter permease CDS	1460796	1462931	2136	reverse
iron-siderophore ABC transporter substrate-binding protein CDS	1462935	1463996	1062	reverse
fecE CDS	1464113	1464976	864	reverse
iron-siderophore ABC transporter substrate-binding protein CDS	1741855	1742811	957	forward
iron ABC transporter permease CDS	1747340	1748446	1107	forward
fecE CDS	1748467	1749318	852	forward
iron-siderophore ABC transporter substrate-binding protein CDS	1845279	1846274	996	reverse
siderophore-interacting protein CDS	2959902	2960720	819	forward
iron ABC transporter permease CDS	2992540	2993604	1065	reverse
siderophore-interacting protein CDS	4122433	4123437	1005	forward
B. aurantiacum JB5
Name	Minimum	Maximum	Length	Direction
siderophore-interacting protein CDS	101927	103783	1857	reverse
siderophore-interacting protein CDS	547650	548468	819	forward
iron ABC transporter permease CDS	693810	694976	1167	reverse
iron ABC transporter permease CDS	710004	711032	1029	forward
siderophore-interacting protein CDS	1672397	1673401	1005	forward
siderophore-interacting protein CDS	1880298	1882190	1893	forward
fecE CDS	1946121	1947005	885	reverse
iron ABC transporter permease CDS	1947002	1948081	1080	reverse
iron ABC transporter permease CDS	1948078	1949136	1059	reverse
siderophore-interacting protein CDS	1952693	1953514	822	reverse
iron ABC transporter substrate-binding protein CDS	2250661	2251653	993	forward
iron ABC transporter permease CDS	2251801	2252754	954	forward
iron ABC transporter ATP-binding protein CDS	2253971	2254726	756	forward
iron-siderophore ABC transporter substrate-binding protein CDS	2736430	2737458	1029	forward
iron ABC transporter permease CDS	2751116	2752156	1041	reverse
iron-siderophore ABC transporter substrate-binding protein CDS	2752175	2753203	1029	reverse
ferric iron uptake transcriptional regulator CDS	3103937	3104425	489	reverse
iron ABC transporter permease CDS	3246163	3248307	2145	reverse
iron-siderophore ABC transporter substrate-binding protein CDS	3248311	3249327	1017	reverse
fecE CDS	3249418	3250242	825	reverse
ferredoxin:protochlorophyllide reductase (ATP-dependent) iron-sulfur ATP-binding protein CDS	3517412	3518395	984	reverse
iron-siderophore ABC transporter substrate-binding protein CDS	3550909	3551865	957	forward
Fe(3+)-siderophore ABC transporter permease CDS	3555339	3556406	1068	forward
iron ABC transporter permease CDS	3556403	3557509	1107	forward
fecE CDS	3557620	3558411	792	forward
iron-siderophore ABC transporter substrate-binding protein CDS	3654874	3655854	981	reverse
iron ABC transporter substrate-binding protein CDS	3802884	3803738	855	reverse
siderophore-interacting protein CDS	3803972	3804865	894	forward
B. linens ATCC 19391
Name	Minimum	Maximum	Length	Direction
iron ABC transporter substrate-binding protein CDS	391621	392610	990	forward
iron ABC transporter permease CDS	392610	393716	1107	forward
iron ABC transporter ATP-binding protein CDS	394928	395683	756	forward
iron-siderophore ABC transporter substrate-binding protein CDS	785705	786844	1140	reverse
iron ABC transporter substrate-binding protein CDS	871895	872923	1029	forward
iron transporter CDS	1315590	1316849	1260	forward
Fe3+-hydroxamate ABC transporter CDS	1344849	1345892	1044	reverse
fecE CDS	1345998	1346813	816	reverse
Fe(3+)-siderophore ABC transporter permease CDS	1565717	1566784	1068	forward
iron ABC transporter permease CDS	1566871	1567884	1014	forward
fecE CDS	1567881	1568708	828	forward
NADPH-dependent ferric siderophore reductase CDS	2698307	2699125	819	forward
siderophore-interacting protein CDS	3527611	3528492	882	reverse
fecE CDS	3528494	3529384	891	reverse
Fe(3+)-siderophore ABC transporter permease CDS	3529432	3530565	1134	reverse
iron ABC transporter permease CDS	3530562	3531632	1071	reverse
siderophore-interacting protein CDS	3722346	3723365	1020	forward
B. epidermidis BS258
Name	Minimum	Maximum	Length	Direction
siderophore-interacting protein CDS	75064	76179	1116	forward
iron transporter CDS	127349	128296	948	forward
iron ABC transporter substrate-binding protein CDS	607286	608275	990	forward
iron ABC transporter permease CDS	608275	609309	1035	forward
iron ABC transporter ATP-binding protein CDS	610575	611330	756	forward
iron-siderophore ABC transporter substrate-binding protein CDS	1093037	1094065	1029	forward
iron ABC transporter permease CDS	1484314	1486425	2112	reverse
iron-siderophore ABC transporter substrate-binding protein CDS	1486453	1487496	1044	reverse
fecE CDS	1487584	1488408	825	reverse
iron-siderophore ABC transporter substrate-binding protein CDS	1707737	1708693	957	forward
iron ABC transporter permease CDS	1713348	1714361	1014	forward
fecE CDS	1714358	1715185	828	forward
siderophore-interacting protein CDS	2826102	2826920	819	forward
siderophore-interacting protein CDS	3511208	3512107	900	reverse
iron-siderophore ABC transporter substrate-binding protein CDS	3566658	3567638	981	reverse
iron-siderophore ABC transporter substrate-binding protein CDS	3566658	3567638	981	reverse
